# Supplementary material for: Myopic Macular Hole and Detachment after Gene Therapy in Atypical RPE65 Retinal Dystrophy: A Case Report
Source: Genes (Basel). 2024 Jul 4;15(7):879. doi: 10.3390/genes15070879 (PMC11276487; doi:10.3390/genes15070879)
Supplement: Supplementary file 1 [file genes-15-00879-s001.zip]

Archive with 3 entries (3 files):
- VIDEO1.mp4
- VIDEO2.mp4
- VIDEO3.mp4
